# Supplementary material for: N-acetylglucosamine-6-O-sulfation on intestinal mucins prevents obesity and intestinal inflammation by regulating gut microbiota
Source: JCI Insight. 2023 Aug 22;8(16):e165944. doi: 10.1172/jci.insight.165944 (PMC10543739; doi:10.1172/jci.insight.165944)
Supplement: Supporting data values [file jciinsight-8-165944-s271.xlsx]

## Sheet: Figure 1
A
		Body weight (g)
	Months	WT														Chst4-/-
	2	20.4	19.6	20.6	19.1	22.3	23.6	16.2	15.9	15.9	16.1	17.3	18.7	21.2	21.4	20.5	19.4	19.2	19.6	21.8	21	21.1	21	21.5	21.3	20.5	19.4
	3	19.7	20.7	21.3	19.3	20.5	17	18.2	17.3	18.6	18.9	18.8	19.6	21.1	20.8	22.8	23.4	23	23.8	19.2	19.6	21.8	21	21.1	21	23.3	21.3
	4	22.9	25.6	22.5	19.3	19.3	23.6	22.6	21.9	20	24.7	22.5	18.8	20.9	20.7	36	31.4	33	34	25.4	25.9	25	24.6	22.8	29.5	30.1	28.3
	5	21.5	21.5	23.7	20.6	20.8	20.4	19.4	20.6	22.2	22.5	21.7	24.9	22.8	20.3	29.9	33.9	34.7	36.2	24	30	29	26.7	31.1	24.2	33.9	26.1
	6	25.3	26.3	27.2	26.3	24	26.9	21.2	21.9	22.8	24.1	24.5	22.9	20.5	19	28.9	37	28.3	32.6	36.2	32.9	33.8	37.6	34.7	29.8	32	43.1
	7	26.6	21.6	32	25	21.9	39.8	30	23.6	21.3	23.7	23.2	23.2	22.8	18.2	37.6	39	29.8	40.3	32.2	37.3	34	42	37.5	31.2	30.1	39.2
	9	29.4	21.9	29.5	23.5	27.8	24.8	24.7	35.4	41.9	39.9	39.8	25.5	24.4	24.8	50.5	50.2	44.1	45.6	42.5	47.7	54.2	50.6	50.8	48.6	45.3	40.2
	11	30.1	40.4	36	38.4	37	32.1	44.7	44.7	37.6	45.7	37.2	45.9	48.7	37.2	45.2	48.9	52.6	45.2	48.9	52.6	53	47.4	46.3	53	47.4	46.3
	13	39.2	50.2	41.1	39.1	41.7	34.8	45.9	26.6	36.8	45.2	42.4	40.8	41.4	43.1	47.1	48.1	46.6	45.6	48.9	47	56.9	48.3	47.6	50.3	55.3	49.5
	15	34.8	43.4	43.2	36.3	42.5	43.1	51.2	52.7	47.2	38	50.1	35.5	40.1	39.7	62.8	59.6	62.8	59.6	60.1	58.6	46	44.1	52.3	51.7	55.4	52.6
C
	Body wwight (g)
	WT														Chst4-/-
	34.8	43.4	43.2	36.3	42.5	43.1	51.2	52.7	47.2	38	50.1	35.5	40.1	39.7	62.8	59.6	62.8	59.6	60.1	58.6	46	44.1	52.3	51.7	55.4	52.6
D
	Liver (g)
	WT											Chst4-/-
	1.66	1.532	1.787	1.303	2.225	1.764	0.8836	1.5749	1.4989	1.2536	1.3707	2.234	2.53	2.255	3.293	3.6789	1.5138	1.5881	2.1223
F
		Adipose (g)
		WT								Chst4-/-
	Anterior	1.6659	2.12207	1.9042	2.4748	2.1854	1.2989	1.1052	1.7106	2.6713	2.2804	2.7832	2.6487	2.84	3.0665	2.3437	1.9951
	eWAT	1.9865	4.3336	3.5099	3.505	3.4639	2.699	1.162	3.889	6.4732	7.3367	5.7668	5.6372	7.9609	7.411	7.469	7.409
	Inguinal	0.703	0.9536	1.1346	1.1454	1.0117	1.2608	1.1849	1.4824	1.7613	2.0698	1.6081	2.5082	1.5904	3.0422	2.6713	2.8474
H
	15 h hasting glucose (mg/dL)
	WT								Chst4-/-
	139	101	121	125	114	84	99	114	116	181	138	155	143	180	160	139
I
		Glucose conc (mg/dL)
	Time (min)	WT								Chst4-/-
	0	112	106	107	133	145	127	114	108	122	134	150	110	111	140	150	109
	30	164	180	159	185	182	162	151	172	223	200	237	222	236	190	200	185
	60	207	201	187	194	190	197	199	185	209	195	192	288	277	246	231	208
	120	196	154	183	171	190	185	191	190	195	161	210	218	209	222	230	215
	180	155	198	176	150	152	178	168	160	196	158	209	218	207	188	199	207
J
		ΔGlucose conc (mg/dL)
	Time (min)	WT										Chst4-/-
	0	0	0	0	0	0	0	0	0	0	0	0	0	0	0	0	0	0	0	0
	15	-29	-51	-27	-36	-43	-45	-59	-79	-25	-48	-3	-22	-19	-22	-16	-9	-4	-33	-5
	30	-34	-60	-33	-44	-57	-31	-69	-92	-46	-59	-9	-28	-30	-23	-20	-10	-30	-26	-23
	60	-30	-50	-19	-44	-48	-75	-69	-97	-59	-51	-13	-25	-33	-15	-17	-11	-49	-12	-48
	120	-24	-52	-26	-28	-37	-33	-68	-17	-28	-42	-7	-11	0	-17	-14	-6	-18	-11	-30

## Sheet: Figure 2
A
	Distance from Bacteria (um)
	WT							Chst4-/-
	83.86	86.86	85.02	83.89	55.76	70.28	125.84	24.66	42.63	26.69	69.92	31.93	37.77
B
	Mucus thickness (um)
	b1															b2
	21.871	19.4955	45.1638	39.0345	54.0902	42.4323	18.8633	17.7065	29.1955	31.2037	19.8388	33.3158	22.0302	35.8447	31.3588	14.0435	26.0742	23.1172	24.6337	36.4615	42.0767	15.7393	15.0802	18.5595	20.7658	21.781	18.454	30.6665	42.8965	34.1658
	14.5285	8.2955	17.926	13.3778	18.239	22.7258	19.5748	37.1625	15.4225	15.6077	7.44625	29.313	24.6885	28.9868	17.533	14.2078	13.1448	8.8215	13.4845	7.906	22.7865	26.102	11.9885	10.991	15.4635	8.574	26.8953	16.451	13.6728	12.7555
C
	Relative expression Lcn2
	WT					Chst4-/-
	0.000231746	0.000219145	0.000328655	0.000253238	0.000177723	0.000704273	0.00064861	0.00066542	0.00048162	0.00067077
	Relative expression Mpo
	WT					Chst4-/-
	4.32354e-07	1.01904e-05	2.7791e-05	1.66871e-05	3.06645e-06	2.30482e-05	4.1503e-05	5.1655e-06	7.9733e-05	8.7002e-05
D
		Body weight (g)
	Time (d)	WT										Chst4-/-
	0	100	100	100	100	100	100	100	100	100	100	100	100	100	100	100	100	100	100
	1	101.123	100.421	100.677	99.9159	98.855	100.366	100.397	98.513	98.4674	98.5294	100.6	98.3009	102.422	100.133	102.222	97.8799	100.8	100.364
	2	102.537	100.379	101.399	100.799	99.2366	102.198	100.794	99.6283	99.6169	98.8971	99.6141	100.829	101.6	101.679	102.593	101.413	100.8	100
	3	99.0017	98.9048	99.0975	98.4441	98.4733	100.733	100.794	97.7695	99.2337	98.5294	97.3413	98.218	100.366	99.8674	102.963	100	100	96
	4	93.4276	94.6504	92.2834	92.3045	95.4198	93.4066	98.0159	94.7955	94.2529	96.6912	94.94	90.0539	95.2468	95.5369	94.8148	94.3463	93.6	87.6364
	5	94.0516	91.6175	91.8321	87.9731	91.9847	92.3077	93.254	94.052	91.5709	97.4265	88.8079	84.1691	92.3675	91.4273	88.1481	89.0459	87.2	83.6364
	6	89.2263	84.8778	86.6877	84.3987	89.6947	90.1099	90.0794	89.5911	90.4215	93.3824	81.0463	80.5222	84.7806	84.9757	79.6296	79.8587	78.8	78.5455
	7	86.1897	82.4768	85.5596	80.2355	89.6947	89.3773	90.873	90.7063	89.6552	91.5441	71.0978	74.0572	76.0512	77.9938	72.2222	71.3781	73.2	77.8182
	8	89.3511	83.572	85.3791	84.4828	91.9847	91.9414	94.0476	93.6803	93.1034	93.0147	69.2967	69.0841	71.8007	73.6633	68.8889	70.6714	71.2	68.7273
E
		Body weight (g)
	Time (d)	WT										Chst4-/-
	0	0	0	0	0	0	0	0	0	0	0	0	0	0	0	0	0	0	0
	1	0.666667	0.666667	0	0	0	0	0	0	0	0	0.666667	0.666667	1	0.333333	0	0	0	0
	2	1.33333	1.33333	1	0.5	0.166667	0.5	0	0.333333	0.166667	0	1	0.833333	1	0	1	1	1.33333	1
	3	1.66667	2.33333	2.33333	2.33333	0.833333	0.833333	0.833333	1.66667	1	1	2.16667	2.66667	1.66667	2	2	2	2.33333	2.66667
	4	2.16667	3.16667	3.33333	3.33333	1.83333	2.66667	1.5	2.16667	2.16667	1.83333	2.66667	3.33333	3	2.16667	3.33333	3.33333	3.33333	3.66667
	5	3.33333	2.66667	2.5	3.66667	2.5	2.66667	3	2.66667	2.83333	2.33333	3.66667	3.66667	3.16667	3	3.66667	3.66667	3.66667	4
	6	2	2.5	2.33333	2.5	3	2.66667	2.66667	3	2.66667	2.83333	3	2.83333	3	2.83333	3.66667	3.83333	3.66667	3.66667
	7	2.5	2	2	2.33333	2.33333	2	1.66667	2	2	1.66667	2.66667	3	3.33333	2.83333	3.33333	3.33333	3.33333	3.66667
	8	1.83333	2	2.16667	2	1.33333	1.33333	2	1.33333	1.66667	1.66667	2.66667	3	3	2.66667	3.33333	3.33333	3.33333	3.66667
G
	Colon length (cm)
	WT										Chst4-/-
	5.9	6.3	5.7	6	6.3	6	6.3	6.2	6.5	6.6	4.7	4.4	4.8	4.2	3.9	4.2	3.8	3.7
I
	Histology score
	WT										Chst4-/-
	2	3	1	2	2	1	4	2	2	2	6	6	5	5	4	6	6	6
J
	Relative expression Tnfa
	WT					Chst4-/-
	0.000671401	0.000461179	0.000663021	0.000670072	0.000121877	0.00108634	0.00098532	0.00085952	0.00087971	0.00113561
	Relative expression Il1b
	WT					Chst4-/-
	0.000230699	0.000992305	0.000249136	0.000190347	0.000218306	0.00142582	0.00395453	0.00459663	0.001847	0.00226627
	Relative expression Il6
	WT					Chst4-/-
	0.000429895	0.00028809	0.00037514	0.00035552	0.00030219	0.00042398	0.000469476	0.000775135	0.000487874	0.00061216
	Relative expression Ifng
	WT					Chst4-/-
	1.20732e-05	1.43391e-05	1.08533e-05	5.75283e-06	1.25071e-05	1.50809e-05	2.5638e-05	1.5529e-05	2.544e-05	2.8675e-05
	Relative expression Il17a
	WT					Chst4-/-
	1.10855e-06	7.0875e-06	3.14717e-06	4.21526e-06	2.11335e-06	3.62415e-06	1.6914e-05	1.428e-05	1.2577e-05	1.3717e-05
L
	Organoid efficiency (%)
	WT					Chst4-/-
	49.2308	60	61.5385	60	69.2308	61.5385	53.8462	66.1538	69.2308	53.8462
M
	Budding organoid (%)
	WT					Chst4-/-
	16.9231	16.5385	18.0769	18.4615	17.6923	18.8462	15.7692	20.7692	13.8462	15
N
	Relative surface area
	WT					Chst4-/-
	1	1.12119	1.27074	0.89531	0.873378	0.937542	0.889541	0.814278	1.26441	1.03349

## Sheet: Figure 3
A
		Body weight (%)
	Time (d)	WT								Chst4-/-
	0	100	100	100	100	100	100	100	100	100	100	100	100	100	100	100	100
	5	101.478	103.015	100.971	104.147	102.985	100	104.478	97.7273	107.583	99.061	99.0099	103	98.6239	102.415	98.5222	99.5215
	6	103.448	105.025	101.942	105.53	101.493	100.922	103.98	100.455	107.583	100	98.5149	102.5	99.5413	100	98.5222	94.7368
	7	104.926	106.03	104.854	107.834	103.483	103.226	105.97	100.455	106.161	97.6526	99.0099	99.5	100.459	95.1691	97.5369	95.6938
	8	102.463	105.528	104.854	106.452	101.99	100.461	101.493	98.1818	104.739	96.2441	98.0198	97.5	98.1651	94.686	97.5369	95.2153
	9	102.463	105.025	104.369	105.991	100	97.6959	99.5025	96.3636	102.37	96.2441	95.5446	96	96.789	94.2029	97.0443	93.7799
	10	99.0148	106.03	103.398	97.6959	98.01	94.47	97.0149	94.5455	98.1043	90.6103	89.1089	93.5	95.4128	92.7536	94.0887	91.866
	11	97.5369	107.035	104.369	94.0092	93.0348	88.0184	90.5473	86.8182	94.7867	87.3239	83.6634	89.5	88.0734	89.372	89.6552	87.5598
	12	100.985	108.543	104.369	92.6267	90.0498	85.2535	87.0647	83.1818	93.3649	83.0986	77.2277	85.5	80.2752	87.9227	86.2069	83.2536
	13	102.956	107.538	105.825	96.3134	92.5373	86.6359	87.0647	85.4545	93.3649	82.1596	76.2376	83.5	79.3578	83.5749	85.2217	79.4258
	14	105.911	108.04	103.883	100	101.99	97.235	95.0249	91.3636	95.2607	78.8732	76.2376	90.5	78.8991	85.5072	82.7586	79.9043
	15	106.897	108.04	107.282	104.147	101.99	97.235	98.01	97.2727	99.5261	87.3239	83.6634	96	82.1101	92.7536	90.6404	88.0383
	16	106.897	108.04	106.311	101.843	101.99	98.1567	99.5025	99.5455	105.213	95.3052	92.5743	93	88.0734	96.1353	94.5813	92.3445
	17	106.897	111.558	107.282	102.304	101.99	100	103.98	100.909	103.318	99.5305	98.5149	94.5	95.8716	99.0338	99.0148	95.2153
	18	105.911	108.04	107.282	101.382	102.488	100.461	102.488	100	102.844	97.6526	102.475	97	95.4128	98.0676	98.5222	93.7799
	19	104.926	109.045	105.825	100	102.985	100.922	105.97	100.455	102.844	97.6526	98.0198	98.5	95.4128	98.0676	98.0296	93.7799
	20	108.374	109.548	107.767	102.304	101.99	97.6959	99.5025	101.364	105.687	98.5915	97.0297	96	94.0367	97.5845	97.0443	92.823
	25	108.374	112.06	109.709	102.765	106.965	99.0783	103.483	107.727	105.213	99.061	98.5149	99.0099	95.4128	99.0338	99.5074	94.7368
	26	112.315	110.553	109.709	105.53	108.955	101.382	100.995	103.182	108.057	101.408	100.495	100	98.6239	97.5845	99.5074	95.6938
	27	110.345	107.035	110.68	104.608	108.955	101.382	100.498	105.455	105.213	102.817	101.98	99	97.2477	98.0676	98.5222	92.3445
	28	108.867	109.548	112.621	107.834	107.96	100	106.468	106.364	105.687	101.408	100.99	96.5	95.4128	100	100.985	91.866
	29	106.897	109.548	111.65	106.452	105.97	98.1567	101.99	103.636	104.265	100	99.505	95.5	90.367	96.6184	97.0443	89.4737
	30	102.463	109.045	108.252	104.608	108.458	99.0783	101.99	105	102.37	99.5305	98.5149	97	89.9083	96.6184	96.5517	87.0813
	31	98.5222	104.523	107.282	100.922	105.473	94.0092	103.483	105	100.474	97.6526	95.5446	95	88.0734	96.6184	96.0591	84.2105
	32	97.0443	103.518	107.767	106.912	104.478	95.8525	101.493	103.182	99.5261	98.5915	94.0594	96	86.6972	91.7874	94.5813	81.8182
	33	108.374	106.03	110.194	108.756	103.98	102.304	103.98	105.455	95.7346	95.7746	93.5644	93	88.9908	92.2705	95.0739	86.1244
	34	107.882	110.553	113.107	110.599	102.985	102.304	102.488	107.273	100.948	97.6526	98.5149	98.5	88.0734	98.5507	93.1034	90.9091
	35	107.389	110.05	113.107	109.217	107.463	99.2627	102.488	106.364	104.265	96.2441	100.99	98	94.4954	101.449	96.0591	95.6938
	36	110.837	111.055	116.99	113.364	105.97	100.461	103.483	105.455	104.265	99.5305	106.931	100.5	91.2844	99.5169	94.5813	95.6938
	37	110.345	111.558	115.534	112.442	104.975	100.922	104.478	105	104.265	101.878	107.921	100	93.578	99.0338	96.0591	93.3014
	38	113.3	113.065	113.592	112.442	103.98	104.147	102.985	106.818	101.896	100.939	103.96	100	95.8716	101.449	98.0296	94.7368
	39	113.3	114.573	114.563	112.442	106.965	102.304	104.975	107.727	101.422	100.469	104.455	96.5	99.0826	102.415	98.5222	96.1722
	40	112.315	115.075	116.019	112.903	109.95	102.765	106.965	105	101.896	103.286	105.446	99	97.7064	103.865	100.985	96.1722
	45	118.719	115.578	117.961	112.903	110.448	106.912	108.458	107.273	98.5782	106.103	108.911	99.5	94.9541	104.348	101.478	99.0431
	46	118.227	117.085	116.99	112.903	111.443	109.677	109.453	110.455	98.5782	105.634	109.406	99.5	95.4128	105.314	101.97	101.914
	47	115.764	115.578	117.961	110.599	112.438	106.452	108.955	111.818	98.1043	106.103	106.436	99	96.789	105.797	100	100.957
	48	115.271	113.568	116.99	109.677	114.428	106.912	108.458	113.182	97.1564	106.103	103.96	100	100	107.729	100.985	101.914
	49	114.778	112.06	113.107	106.452	110.945	105.53	105.97	109.091	90.5213	110.798	105.446	98	98.1651	103.865	95.5665	99.5215
	50	119.704	111.558	111.65	104.147	105.97	101.843	114.925	105	89.5735	108.451	97.5248	98.5	95.8716	101.932	93.5961	98.0861
	51	121.675	107.538	110.194	99.0783	100.995	99.0783	109.95	99.0909	84.3602	100	93.0693	97	94.0367	96.6184	91.6256	95.2153
	52	120.69	109.548	109.223	98.6175	100.498	98.1567	108.458	98.1818	84.3602	96.7136	91.0891	93	93.1193	95.6522	90.6404	94.7368
	53	126.108	115.578	109.709	106.452	99.5025	100.922	105.97	99.0909	86.2559	100.469	91.5842	91	94.0367	97.1014	89.6552	95.6938
	54	126.108	117.588	110.68	110.599	100.995	104.608	106.468	100	95.7346	107.512	91.5842	92.5	97.7064	98.5507	93.1034	98.0861
	55	128.079	112.06	111.65	111.06	103.98	106.912	107.96	102.273	98.5782	111.737	91.5842	101	100	99.5169	96.0591	101.435
	56	128.079	114.573	112.136	108.756	108.458	106.912	106.468	103.636	96.2085	107.512	93.5644	104.5	98.6239	104.831	96.5517	100.478
	57	124.138	115.075	114.078	108.295	108.458	106.912	106.965	104.091	98.5782	111.268	94.0594	107	98.6239	103.865	94.5813	100.478
	58	129.557	115.075	117.476	110.599	108.458	106.912	106.965	102.273	98.1043	108.92	92.5743	105.5	100.917	102.415	95.5665	100.478
	59	129.064	115.075	116.99	110.138	107.96	106.452	106.468	104.545	97.6303	108.451	95.0495	105.5	102.294	102.899	96.0591	101.435
	60	127.586	105.025	116.505	109.677	106.965	108.295	105.97	104.091	98.1043	107.981	94.0594	105	102.752	102.899	98.5222	101.914
	65	133.005	120.603	127.67	111.521	107.463	109.677	107.463	107.273	104.265	113.146	101.485	105.5	102.752	103.865	98.5222	104.306
	70	133.498	118.593	130.097	113.364	109.453	109.677	110.448	111.364	102.37	115.493	106.436	105.5	107.339	105.797	101.478	104.785
	75	134.483	118.593	122.33	111.521	112.438	107.834	109.453	112.727	105.687	116.901	108.911	113.5	103.211	106.28	102.956	105.263
	80	135.468	118.593	128.155	113.364	115.92	108.295	118.408	112.727	103.318	116.901	113.366	112.5	101.376	108.696	104.926	110.048
C
	Number of tumor
	WT								Chst4-/-
	18	9	11	8	5	11	7	16	20	19	22	15	21	24	27	22
D
	Total surface area (mm2)
	WT								Chst4-/-
	57.14	28.86	31.27	33.3	11.1	31.23	17.38	47.74	81.33	57.1	71.67	61.75	85.89	98.25	173.99	71.51
E
	Tumor surface (mms/tumor
	WT								Chst4-/-
	3.17444	3.20667	2.84273	3.25625	2.02	2.65727	2.05429	2.73375	4.0665	3.00526	3.25773	4.11667	4.04238	4.01042	6.33296	3.06864
F
	Tumor surface (mm2)	Number of tumor
		WT								Chst4-/-
	<1	1	0	0	0	0	0	1	1	0	0	0	1	1	0	0	0
	1-2	7	2	2	0	2	5	4	5	5	4	9	4	5	1	2	3
	2-3	4	3	4	2	3	3	1	5	4	6	3	4	4	5	6	12
	3-4	2	2	3	4	0	1	0	3	5	5	3	0	5	9	5	4
	4>	4	2	2	2	0	2	1	2	5	4	7	6	6	9	14	3
I
		Relative expression
		Normal																Tumor
		WT								Chst4-/-								WT								Chst4-/-
	Cxcl1	0.00103766	0.00142819	0.00364688	0.0149548	0.000953724	0.00361264	0.000570645	0.00431792	0.0195549	0.00147003	0.00303038	0.000781121	0.00302761	0.00015387	0.00304011		0.000599416	0.000328157	0.0187803	0.00131417	0.00362505	0.00474192	0.00426775	0.0162745	0.0876202	0.034273	0.0846439	0.0465599	0.0519899	0.0326219	0.0107725	0.0257623
	Cxcl2	0.00016316	4.9523e-05	0.00143315	0.0235303	0.00108203	0.00295793	0.000418217	0.00308155	0.00168872	0.00102559	0.0119794	0.00136553	0.00010475	0.0023307			0.000290236	0.000303229	0.00248515	3.52075e-06	0.00408442	0.0107699	0.00432751	0.030698	0.109866	0.182643	0.133792	0.0685592	0.159297	0.0697078	0.0232879	0.0642959
	Cxcl5	0.00131572	0.00060226	0.00069499	0.00121034	0.0134546	0.046663	0.000768039	0.0312672	0.0004677	0.00148724	0.00460706	0.0034643	0.0125041	0.00026398	0.0245496		0.0125219	0.137628	0.0732296	0.122725	0.0343379	0.10497	0.0451261	0.0918379	1.66724	1.64714	0.789815	0.570482	0.757962	0.405229	0.190868	0.470804
	Ccl2	0.00190233	0.00238795	0.00052972	0.00153352	0.00192461	0.0165351	0.0123513	0.0337887	0.00216029	0.00121558	0.00027428	0.0022638	2.8857e-05	0.00270868	6.5296e-06	0.00226717	0.000901405	0.0036637	0.00234519	0.00288162	0.0111549	0.0186726	0.0192758	0.0309718	0.0215932	0.0125058	0.00358334	0.012167	0.065245	0.0394645	0.0131572	0.0214722
K
	CD11b+Ly6Chi (%)
	WT				Chst4-/-
	13.8	3.67	4.33	7.46	10.6	33.7	41.2	25
	CD11b+Ly6Chi (#)
	WT				Chst4-/-
	1323.33	60	30	1036.67	12033.3	44856.7	94463.3	141150
M
	CD11b+Ly6Ghi (%)
	WT				Chst4-/-
	22.4	1.52	1.22	11	20	48.6	58	19.8
	CD11b+Ly6Ghi (#)
	WT				Chst4-/-
	5303.33	96.6667	50	4333.33	30006.7	108500	213793	63376.7
		Relative expression
O		Normal															Tumor
		WT								Chst4-/-							WT								Chst4-/-
	Arg1	0.00070437	0.0137777	0.00108083	0.221811	0.00047567	0.00653791	0.0005912	0.00452012	0.00604583	0.00256557	0.00102717	0.00036566	0.00133093	0.0031568		0.00358828	0.0646659	0.00128089	0.0789748	0.0274837	0.0220751	0.00990591	0.038318	0.368172	0.110901	0.104732	0.0805893	0.208116	0.113278	0.0470353	0.151153
	Nos2	0.0146438	0.015375	0.00077534	0.00275569	0.00168359	0.00022333	0.00098043	0.00187535	0.00267188	0.0103879	0.000429	0.00535964	0.00265697	0.00190783	0.00525492	0.00589066	0.0192698	0.0164108	0.00360051	0.000197233	6.41557e-05	0.00403129	0.000635096	0.0405886	0.0149686	0.0206895	0.0166862	0.0173056	0.00334483	0.0184383	0.0169315
	Cybb	0.0041666	0.00294247	0.00252714	0.00348111	0.00865542	0.00366793	0.00262143	0.00782112	0.00379499	0.00224278	0.00076505	0.00433394	2.8076e-05	0.00245777	0.00379815	0.00465958	0.00399475	0.00422684	0.00295676	0.00813517	0.000687382	0.00483886	0.00204992	0.0170654	0.00480282	0.00462017	0.00434934	0.0130952	0.00557447	0.00791472	0.00958496
Q
	Density (Alucian blue/Muc2)
	Control									Adenoma							UC
	5.1695	10.2245	7.63077	6.60398	3.12177	4.52207	4.16312	6.14844	2.18432	1.90669	5.08443	1.29569	6.49695	0.773585	1.11618	1.01238	6.17838	2.05098	1.06396	5.66183	1.2714	1.31681	1.83503	2.21704	2.33799	3.8561

## Sheet: Figure 4
B
	Shannon entropy
	WT				Chst4-/-
	5.06364	4.58468	4.97437	5.09827	4.48489	3.90822	4.0012	2.88646
C
	Sequence depth	Observed features
		WT				Chst4-/-
	0	1	1	1	1	1	1	1	1
	500	61	51	61	65	53	37	40	19
	1000	70	57	74	76	63	44	47	25
	1500	74	61	77	84	72	50	50	26
	2000	79	63	82	87	78	53	51	29
	2500	81	66	85	89	78	54	53	30
	3000	83	66	86	91	82	55	54	30
	3500	85	68	89	95	82	56	55	31
	4000	86	69	91	97	85	57	55	33
	4500	88	69	92	98	86	60	57	32
	5000	89	70	94	100	88	61	57	33
	5500	89	70	95	99	90	62	59	33
	6000	91	71	95	100	90	62	59	33
	6500	92	71	94	102	91	62	58	34
	7000	92	71	97	103	92	62	60	34
	7500	92	71	98	104	92	65	60	34
	8000	93	72	97	104	94	63	59	35
	8500	94	72	98	104	93	64	61	35
	9000	94	72	98	105	96	65	61	35
	9500	94	72	99	106	95	65	61	35
	10000	95	72	99	105	96	65	60	35
F
		Relative abundance (%)
		WT				Chst4-/-
	Firmicutes	51.4782	72.0167	52.7103	53.4063	69.1094	85.252	84.2648	98.6022
	Bacteroidota	43.3564	15.1608	35.9711	35.2725	27.3824	13.2027	13.2139	1.22063
G
	Relative abundance (%)
	WT				Chst4-/-
	0.0627746	0	0.0279127	0	3.25138	4.68432	6.33965	1.25661

## Sheet: Figure 5
A
	IgA (ug/mL)
	WT								Chst4-/-
	43.71	46.575	43.02	28.935	61.465	52.14	48.91	60.445	1.19453	3.10182	0.378419	5.10334	2.94073	0.375	13.125	4.87
C
	IgA+ bacteria
	WT								Chst4-/-
	32.8	46.8	41.1	30.5	41.5	41.5	40.6	30.4	31.7	27.3	25.4	25.2	25.5	26.1	32.6	27
E
		% GC B cells
		WT									Chst4-/-
	IgA+	46.5	45.6	47	47.8	40	40.4	35.8	42.8	34.9	29.5	36.5	28.6	19.8	26.1	28.1	32.6	27.6	25.1
	IgM+	12.6	13.3	11.8	12	15.7	15.2	14.9	11.1	10.5	7.82	9.51	6.63	8.2	12.5	11.5	15.5	11.1	16.5
	IgG1+	4.38	3.24	5.6	1.21	2.18	3.13	3.99	2.84	2.18	9.45	6.02	12.8	14.3	9.26	14	11.3	8.44	9.83
	IgG2b+	17.1	16.2	19.2	20.3	22.1	26.4	21.5	27	30.2	25.8	26.7	27.9	30.4	28.1	28.1	24.7	35.7	26.8
F
		Abs at 450 nm
		WT												Chst4-/-
	IgG1	0.16585	0.1835	0.17125	0.1874	0.1873	0.2239	0.17835	0.16755	0.16335	0.19465	0.15025	0.29415	0.22095	0.18365	0.24125	0.1831	0.23075	0.36855	0.1798	0.2002	0.19295	0.246	0.23215	0.2678
	IgG2b	0.2462	0.2438	0.1741	0.2096	0.21405	0.29995	0.2679	0.2165	0.2532	0.18795	0.2042	0.3121	0.2948	0.2573	0.5859	0.2823	0.2628	0.3456	0.3212	0.3002	0.4568	0.42655	0.23135	0.44465
G
		IgA+ Plasma cell (%)
		WT								Chst4-/-
	SI	49.5	42.5	44.6	63.6	68.6	45.5	44.3	39.3	31.7	37.2	32.8	43.3	44.6	28.1	25.7	25.1
	LI	20.1	7.15	11.9	13.9	11.5	14.4	9.34	16.5	9.94	8.47	4.85	2.48	8.44	2.14	2.6	3.34
J
	% Tfh cells
	WT									Chst4-/-
	17.1	17.2	16.8	17.4	16.4	23.2	21.3	17.8	21	11.2	7.66	11	12.6	10.3	12.1	11.3	15	10.6
K
	# Tfh cells
	WT									Chst4-/-
	4698.67	6466.67	4680	5485.33	5290.67	5920	5312	7644	7025.33	5504	2152	3194.67	4093.33	2202.67	2117.33	1696	2006.67	2393.33
M
	Bcl6 MFI (x10^3)
	WT				Chst4-/-
	11.861	9.834	9.706	9.881	8.814	8.798	9.257	8.124

## Sheet: Figure 6
A
		Body weight (g)
	Weeks	WT							Chst4-/-							WT+Abx						Chst4-/-+Abx
	0	18.9	19	20.3	18.6	18	18	18.5	19.8	19.6	21.8	18.5	17.2	17.7	18	18.9	19.9	19.4	20.7	21.4	21.4	18.3	18.6	19	16.5	16.5	17.4	18.2
	1	19.3	21.5	22.3	21	18.9	20.3	21	23.3	23.2	26.7	21.4	19.6	20.3	20.1	20	20.5	20.8	21.2	20.8	22	19.8	20.7	20.2	18.2	19.3	19.1	19.8
	2	20.4	23.3	23.7	22.2	20.3	21.1	21.5	25.6	26.4	30.3	24.4	21.7	22.8	22.8	21.1	21.5	21.2	21.8	21.7	22.2	20.5	21.8	22.1	19.2	19.6	20.9	21.4
	3	22.2	23.8	24.6	24	21.3	22.5	22.6	29.7	29	34.4	25.9	23.9	24.5	25.1	22.3	23.5	22.9	21.7	22.4	21.8	22	22.8	23.9	20.5	20.7	21.5	23.2
	4	22.3	25.6	24.7	26	23.1	23.5	23.7	33.1	31.5	36.3	29.2	27.3	27.4	28.1	22.5	24.5	23.7	22.9	23.7	23.4	23.6	23.9	27	22.04	22.6	24	26.8
	5	23.6	27	26.4	27.1	24.2	25	25.3	36.1	35.3	38.7	33.5	30.9	31	32.3	23	25.5	24.3	23.8	23.8	24	26.9	26.6	24.7	23.2	24.4	25.6	27.1
	6	24.4	28.3	26.6	30.3	24.4	28.4	27.2	39	39.3	41.2	36.3	35.6	33.5	35.7	24.6	26.2	25.7	24.5	24.3	24.2	26.6	29.1	30	26.1	24.9	28.7	29.8
B
	Body weight (g)
	WT							Chst4-/-							WT+Abx						Chst4-/-+Abx
	24.4	28.3	26.6	30.3	24.4	28.4	27.2	39	39.3	41.2	36.3	35.6	33.5	35.7	24.6	26.2	25.7	24.5	24.3	24.2	26.6	29.1	30	26.1	24.9	28.7	29.8
C
		Adipose (g)
		WT							Chst4-/-							WT+Abx						Chst4-/-+Abx
	Anterior	1.0978	0.6835	0.7736	0.8491	0.458	0.7947	0.6746	1.5887	1.7125	1.5687	1.948	1.698	1.4306	1.2294	0.458	0.7947	0.6746	0.849	0.7153	0.6147	0.6907	0.7495	0.7923	0.9517	0.4491	0.8978	1.3791
	eWAT	1.5661	0.8216	1.1845	1.2769	1.0161	1.1677	1.2101	3.6543	2.8736	2.3344	3.1291	1.5979	1.5815	1.9362	1.2778	0.8925	0.9101	0.8195	0.7749	0.866	1.239	1.3679	1.8667	2.094	1.1868	1.061	1.0081
	Inguinal	0.9906	0.6501	0.7939	0.8882	0.4207	0.5488	0.435	2.1028	1.9189	1.512	2.0337	1.103	1.0612	0.6668	0.4207	0.5488	0.435	0.5515	0.5306	0.3334	0.6555	0.5945	0.8851	1.1444	0.3195	0.9392	1.1311
H
		Body weight (g)
	Weeks	WT										Chst4-/-								WT co-housed								Chst4-/- co-housed
	0	17.7	18.3	17.3	18.4	18.5	19.6	17.7	17.8	17.8	18.2	19	19.3	19	20	19.1	18.3	18.4	17.1	17.2	18.4	18.8	17.6	17.7	17.9	18.2	18.7	18.5	18.3	18.2	18.6	16.5	18	17	18.2
	1	19.5	19.1	18.5	19	19.1	21.3	21.1	20.7	20.7	21.2	22.5	22.6	23.1	21.7	19.8	21.1	21.1	18.4	18	19.5	20.8	18.5	19.6	19.6	20.4	21.7	19.2	19.1	18.6	21.1	16.7	19.1	17.7	19.5
	2	20.3	18.8	20.3	19.4	19	22.8	20.6	22.4	21.7	21.7	25.4	27.2	25.3	26.7	22.1	25.6	25.7	21	19.6	21.3	23.2	19	21.7	21.1	22.9	22.2	20.3	21.6	18.9	24.9	18	20.2	19.3	22.6
	3	21.3	19.5	20.8	20.8	20.2	23.5	22.4	22.4	22.3	23	28.8	28.8	28.8	31.3	23.4	29.6	31.1	23.6	20.9	22.8	25.2	21.1	24.8	23	25.5	24.4	21.7	23.9	21.1	27.4	18.5	21.8	22.2	25.6
	4	23.1	20.4	21.7	21.7	21	28.3	25.2	27.2	25.3	27.7	33.7	31.9	29.7	35.7	27.7	34.2	35.7	27	22.1	26.5	23.7	27.5	28.6	25.1	28.3	26.1	26.7	24.7	22.1	30.5	21.4	24.8	25.3	30.1
	5	25	23.2	24.6	24.2	23.2	29.3	26.6	27.9	25.9	30.5	36.8	34.2	30.8	38.2	30.4	36.1	36.8	28.5	25	29.6	29.8	24.9	30	26.2	28.9	28	26.5	29.7	22.3	34.2	23.9	23.9	27.4	32.9
	6	26.7	24	25	25.7	23.9	30.2	28.9	29.1	27	32.4	39.1	36.1	32.9	41.3	33.5	37.7	38.5	31.3	25.3	28.6	30.7	25.1	31.7	28.4	30.6	29.3	27.6	30.4	22.5	37.2	28.7	24.6	30.2	34.9
I
	Body weight (g)
	WT										Chst4-/-								WT co-housed								Chst4-/- co-housed
	26.7	24	25	25.7	23.9	30.2	28.9	29.1	27	32.4	39.1	36.1	32.9	41.3	33.5	37.7	38.5	31.3	25.3	28.6	30.7	25.1	31.7	28.4	30.6	29.3	27.6	30.4	22.5	37.2	28.7	24.6	30.2	34.9
J
	Body weight (g)
	WT										Chst4-/-								WT co-housed								Chst4-/- co-housed
	1.2882	0.7073	0.7893	0.8509	0.6871	1.0601	1.0907	1.1097	0.5903	1.2885	2.7058	2.3224	1.8453	2.0582	1.3155	2.4672	1.3802	1.2519	0.8025	1.7687	1.3368	0.8152	1.5558	0.9081	0.8738	0.6964	1.1521	0.719	0.7111	1.6993	1.3961	0.8163	1.0591	1.1984
	1.3143	0.508	0.7333	0.7853	0.6175	1.622	1.1442	1.3504	0.9375	1.3842	3.4421	2.7384	2.6763	3.1063	2.1316	2.7779	1.8465	1.6692	0.8339	1.581	1.7335	0.6017	2.1864	1.3617	1.3574	1.0962	1.3264	1.0557	0.3907	2.1157	1.436	1.6172	1.534	2.2895
	0.918	0.462	0.6167	0.669	0.4978	1.1032	0.9029	1.1289	0.7017	1.097	2.164	2.0154	1.4069	2.0713	1.552	1.9635	1.198	1.0942	0.8804	1.2793	1.1395	0.6098	1.5402	0.7943	0.9871	0.7931	0.9334	1.0458	0.636	1.531	1.2769	0.6728	0.9883	1.3268

## Sheet: Figure 7
A
		DAI
	Time (d)	WT						Chst4-/-					WT co-housed				Chst4-/- co-housed
	0	0	0	0	0	0	0	0	0	0	0	0	0	0	0	0	0	0	0	0
	1	0	0	0	0	0	0	0	0	0	0	0	0	0	0	0	0	0	0	0
	2	0.66667	0.66667	0.83333	0.66667	0.83333	0.83333	0.83333	1	1.16667	1.16667	1.16667	0.66667	0.66667	0.83333	1	0.66667	0.83333	1	0.66667
	3	1.16667	1.5	1.83333	1.66667	1.66667	1.16667	1.83333	1.83333	1.83333	2.16667	2.16667	1.5	1.33333	1	1.33333	1.33333	1.83333	1	1.16667
	4	1.66667	2	2.83333	1.83333	2.66667	2.33333	2.83333	2.5	2.83333	3	2.66667	2	2	2	2	2	2.33333	2	1.66667
	5	2.5	2.66667	2.83333	1.66667	2.66667	2.33333	3.16667	3.33333	4	3.33333	3.33333	2.66667	2.66667	2.83333	2.83333	2	2	2.5	2.33333
	6	2	2	2.33333	1.66667	2.5	2	3.16667	2.83333	3.5	3.5	3.16667	2.16667	2.5	2	2	2.66667	2.5	2.33333	2
	7	1.5	2	2	1.66667	2.16667	1.83333	3.33333	3	3.33333	3.33333	3.33333	2.33333	2.83333	2	1.83333	3	2.33333	2.66667	1.83333
	8	1	1.33333	1.83333	1.33333	1.33333	1.66667	3.16667	2.83333	3	3.33333	3.33333	2.16667	2.5	1.66667	2.33333	2.16667	2	2.66667	2
C
	Colon length
	WT						Chst4-/-					WT				Chst4-/-
	6.4	6.6	6.5	7	6.2	6.1	4.8	4.9	5.5	5.1	4.5	6.1	5.9	5.9	5.7	5.9	5.6	5.4	5.9
E
	Histology score
	WT						Chst4-/-					WT				Chst4-/-
	0	0	1	1	1	1	6	5	5	6	5	1	3	2	3	4	4	3	3

## Sheet: Figure 8
B
	Tfh (%)
	WT									Chst4-/-								WT co-housed								Chst4-/- co-housed
	14	18.8	12.4	13.5	10.7	11.6	10.4	8.73	11.5	9.09	11.2	7.88	7.15	7.84	7.49	8.16	9.34	14.8	18.9	12.7	11.7	16	14.3	16	15.8	13	11.7	15.2	17.7	12.5	11.2	9.11	13.4
D
	IgA+ GC B cell (%)
	WT									Chst4-/-								WT co-housed								Chst4-/- co-housed
	39.7	31.3	32.6	38.5	35.6	50.1	32.4	37.8	32.7	32.2	32.1	32.2	24.5	28	25.6	30.6	20.3	48.6	38.7	30.1	40.3	37.2	46	44.1	41.8	38.1	42.7	44	39.5	54.7	35.5	33.7	35.7
G
	IgA+ bacteria (%)
	WT						Chst4-/-						WT						Chst4-/-
	30.45	36.6	36.4	27.6	31.7	33.8	25.2	28	29.8	20.8	19.5	23.3	39.4	30.3	33.3	28.7	37.2	30.6	40.1	38.5	24.4	33	38.9	36.3

## Sheet: Supplemental Figure 3
A
		Body weight (g)
	Weeks	WT			Chst4-/-
	0	27.6	27.6	26.1	25.5	27.1	27.2
	1	31.9	31.8	31.1	33.4	31.6	33.7
	2	33.3	32.9	33.8	36.3	34	36.2
	3	35	35.8	34.8	39	36.3	38.6
	4	34.9	37.3	36.5	39.6	38.3	40.5
	5	36.4	39.1	38.7	41.2	39.9	41.7
	6	39.7	40.7	37.3	42.6	41.4	43.1
B
		Body weight (g)
		WT											Chst4-/-
	0	19.8	21.2	21.4	17.6	18.9	17.5	17.9	17.8	18.7	16.9	18.2	21.7	20.5	18.8	23.4	18.7	22.1	17.8	17.2	19.3	18.1
	1	20.2	22.5	22.5	20.7	21.9	20.2	18.6	20.5	19.6	18.2	20.9	24.6	26.4	24.6	23.9	20	24.5	19	18.6	21	20.2
	2	21.1	23.9	23	23.2	24.2	21.4	20.5	21.3	21	19	21.8	24.9	30	27.5	26.5	21.6	27.8	20.3	21.6	20.1	21.1
	3	21.4	23.3	23.7	24.2	26.5	22.6	21.7	23.1	21.8	19.3	23.1	27.5	34	29.5	27.1	25	32	22.3	21.9	23.8	23.7
	4	22.3	24.4	24.9	25.8	26.7	23	21.1	23.6	22.1	20.1	24	29.3	34.6	32.2	28.1	25.2	35.5	25.3	24.5	25.2	25.9
	5	23	26.7	26.7	27	27.8	24.7	22.3	24.8	24.4	20	25.7	32.4	37	34.7	32	27.1	37.7	28.4	27.8	25.6	28.8
	6	23.6	28	27.4	27.7	28.2	25.7	22	26.7	26	20.7	28	35	39.1	36.7	33.8	29.2	39	29.9	28.3	27.2	28.9
D
	Body weight (g)
	WT											Chst4-/-
	23.6	28	27.4	27.7	28.2	25.7	22	26.7	26	20.7	28	35	39.1	36.7	33.8	29.2	39	29.9	28.3	27.2	28.9
E
	Liver weight (g)
	WT								Chst4-/-
	1.0448	1.0592	1.002	0.8673	1.012	0.9771	0.8431	0.9496	1.1976	0.9475	1.3627	1.1005	1.1382	1.1722	0.9561
G
		Adipose (g)
		WT								Chst4-/-
	Anterior	0.8153	0.9064	0.759	0.3865	0.8766	0.9992	0.4235	0.8975	2.1337	1.62	2.5602	1.5949	1.44	1.1984	1.3503
	eWAT	1.2433	1.5306	0.5164	0.395	1.0804	0.8175	0.3045	1.1801	2.06	2.0685	2.8665	2.3547	1.9255	2.0079	1.8975
	Inguinal	1.0065	1.0486	0.484	0.3592	0.9635	0.7491	0.3023	0.774	2.1766	1.1792	2.0654	1.6429	1.091	1.2763	1.7118
H
		Food intake (g/mice/week)
		WT				Chst4-/-
	1	16.78	16.94	15.8	15.667	19.1	17.6	17	15.667
	2	17.66	15.32	15.1667	15.4	20.1	18.175	16.3333	15.267
	3	17.3	15.58	15.2667	15.5	19.525	15.1	15.7333	17.9
	4	17.34	15.52	16.4	15.6	18.3	16.325	15.9667	15.967
	5	18.62	15.64	16.0667	16.633	17.4	17.25	14.0333	16.633
	6	18.32	17.02	15.2333	15.767	18.05	18.7	14.3667	17.2
J
	15 h fasting glucose (mg/dL)
	WT								Chst4-/-
	176	170	201	155	134	126	185	175	188	228	174	212	238	204	201
K
		Glucose conc (mg/dL)
	Time (min)	WT								Chst4-/-
	0	164	139	148	178	169	159	202	172	183	161	164	167	191	174	181
	30	399	421	341	402	373	418	319	250	448	413	388	379	364	421	377
	60	372	403	339	432	350	378	365	266	432	371	309	347	355	406	348
	120	264	267	124	187	238	171	130	249	294	279	250	328	356	322	307
	180	151	133	104	148	180	97	116	149	264	138	253	209	219	252	288
L
		ΔGlucose conc (mg/dL)
	Time (min)	WT								Chst4-/-
	0	0	0	0	0	0	0	0	0	0	0	0	0	0	0	0
	15	-17	-58	-19	-28	-71	-76	-75	-67	-11	-19	-31	-24	-27	-58	-46
	30	-31	-84	-50	-67	-83	-81	-104	-97	-39	-37	-32	-67	-37	-57	-58
	60	-74	-103	-56	-73	-73	-61	-109	-79	-35	-38	-31	-61	-18	-49	-67
	120	-40	-91	-48	-62	-81	-53	-90	-78	-21	-31	-42	-44	-25	-52	-28

## Sheet: Supplemental Figure 4
B
	male
	WT																	Chst4+/-																				Chst4-/-
	0	1	0	0	0	0	0	1	0	0	0	1	0	0	0	0	0	0	1	0	0	1	0	0	0	0	0	0	0	0	0	1	0	0	0	0	0	2	1	1	0	0	0	0	1	1	0	1	0
	Female
	WT																				Chst4+/-																		Chst4-/-
	0	0	0	0	0	0	1	0	0	0	0	0	0	0	0	0	0	0	1	0	0	0	0	1	0	0	0	0	0	0	1	0	1	0	0	0	1	0	1	0	1	0	1	0	1	0	1	2	1
[truncated: 7 more columns]

[truncated: 6 more sheets: Supplemental Figure 5, Supplemental Figure 6, Supplemental Figure 7, Supplemental Figure 8, Supplemental Figure 9, Supplementary Figure 10]
